# Supplementary material for: Efficacy of Metacognitive Training for Patients With Schizophrenia in Psychiatric Emergency Wards: A Pilot Randomized Controlled Trial
Source: Front Psychol. 2022 Apr 11;13:861102. doi: 10.3389/fpsyg.2022.861102 (PMC9035885; doi:10.3389/fpsyg.2022.861102)
Supplement: Supplementary file 2 [file Data_Sheet_1.CSV]

BACS
Verbal memory	Baseline	Post		Working memory	Baseline	Post		Motor speed	Baseline	Post		Verbal fluency	Baseline	Post		Attention	Baseline	Post		Executive function	Baseline	Post		Composite score	Baseline	Post
OT+MCT	-0.5520833	-0.65625		OT+MCT	-0.5135135	0.02702703		OT+MCT	-4.0458015	-1.7557252		OT+MCT	-0.6774194	-0.1935484		OT+MCT	-1.752224	-1.3097345		OT+MCT	-1.6818182	-1.2272727		OT+MCT	-2.1762	-2.0013
OT+MCT	-3.15625	-2.53125		OT+MCT	-1.3243243	-2.4054054		OT+MCT	-2.3664122	-2.3664122		OT+MCT	-1.9677419	-1.483871		OT+MCT	-2.1061947	-2.9026549		OT+MCT	-2.1363636	-0.3181818		OT+MCT	-1.5371	-0.8526
OT+MCT	-1.489583	-0.65625		OT+MCT	0.8378378	-0.243243		OT+MCT	-1.603053	-1.755725		OT+MCT	1.5806452	1.1774194		OT+MCT	0.9026549	0.46177		OT+MCT	-0.772727	0.5909091		OT+MCT	-0.0907	-0.0709
OT+MCT	-0.65625	-1.48958		OT+MCT	-1.3243243	-1.86486		OT+MCT	-1.8320611	-1.60305		OT+MCT	-1.8064516	-1.32258		OT+MCT	-1.1327434	-0.33628		OT+MCT	0.13636364	0.590909		OT+MCT	-1.1026	-1.0042
OT+MCT	-0.8645833	-0.7604167		OT+MCT	-0.2432432	-1.0540541		OT+MCT	-1.6030534	-0.9923664		OT+MCT	0.0483871	0.12903226		OT+MCT	-1.3982301	-1.6637168		OT+MCT	-1.2272727	0.13636364		OT+MCT	-0.88133	-0.70086
OT+MCT	-1.0729167	-1.28125		OT+MCT	-1.0540541	-1.5945946		OT+MCT	-1.2977099	-1.6030534		OT+MCT	-1.2419355	-0.9193548		OT+MCT	-2.0176991	-2.3716814		OT+MCT	-0.7727273	0.1363634		OT+MCT	-1.2428404	-1.13672
OT+MCT	-0.7604167	0.28125		OT+MCT	1.37837838	1.64864865		OT+MCT	0.38167939	-2.2137405		OT+MCT	-0.5967742	-0.0322581		OT+MCT	0.01769912	1.16814159		OT+MCT	-0.3181818	0.13636364		OT+MCT	0.017064	0.164734
OT+MCT	-3.15625	-2.53125		OT+MCT	-1.5945946	-0.5135135		OT+MCT	-3.8931298	-3.5877863		OT+MCT	-1.9677419	-1		OT+MCT	-2.460177	-1.840708		OT+MCT	-4.8636364	-2.5909091		OT+MCT	-2.98925	-2.01069
OT-only	1.11458333	0.80208333		OT-only	-0.243242	-1.2432432		OT-only	-1.6030534	-1.603054		OT-only	-0.7580645	-0.7580645		OT-only	-0.3362832	-0.3362832		OT-only	1.5	1.5		OT-only	-0.05434	-0.27309
OT-only	-1.28125	-0.552083		OT-only	0.02702703	-1.054054		OT-only	-2.02137405	-1.755725		OT-only	0.61290323	0.2903226		OT-only	-1.1327434	-1.221239		OT-only	0.59090909	-0.318182		OT-only	-0.53409	-0.76849
OT-only	-1.28126	-0.5520833		OT-only	-1.0540541	0.02702703		OT-only	-3.5877863	-1.6030534		OT-only	-0.516129	-0.6774194		OT-only	-1.4867257	-0.8672566		OT-only	0.13636364	-1.6818182		OT-only	-1.29827	-0.89243
OT-only	-2.6354167	-1.6979167		OT-only	-1.3243243	0.02702703		OT-only	-2.519084	-2.3664122		OT-only	-0.9193548	0.20967742		OT-only	-3.3451327	-2.9911504		OT-only	-6.2272727	-3.5		OT-only	-2.82843	-1.7198
OT-only	0.28125	-0.03125		OT-only	-1.0540541	-1.05405		OT-only	-2.8244275	-1.75573		OT-only	-0.5967742	-0.1129		OT-only	-0.8672566	-1.13274		OT-only	-1.2272727	-1.22727		OT-only	-1.04809	-0.88566
OT-only	-0.96875	-2.63542		OT-only	-1.8648649	-2.40541		OT-only	-1.9083969	-1.29771		OT-only	-1.4032258	-1.72581		OT-only	-1.9292035	-1.57522		OT-only	-1.6818182	0.136364		OT-only	-1.62604	-1.58387
OT-only	-0.13542	-0.55208		OT-only	0.027027	1.37878		OT-only	-0.30534	0.229008		OT-only	0.290323	0.693548		OT-only	-0.77876	-0.51327		OT-only	1.5	1.5		OT-only	0.099638	0.455998
OT-only	-1.28125	-1.1770833		OT-only	-0.5135135	0.02702703		OT-only	-2.2137405	-2.3664122		OT-only	-1.3225806	-1.4032258		OT-only	-1.1327434	-0.3362832		OT-only	-0.7727273	-0.3181818		OT-only	-1.20609	-0.92903
PANSS
Positive	Baseline	Post		Negative	Baseline	Post		General psychopathology	Baseline	Post		Total score	Baseline	Post
OT+MCT	13	13		OT+MCT	24	21		OT+MCT	50	44		OT+MCT	87	66
OT+MCT	23	9		OT+MCT	9	7		OT+MCT	48	29		OT+MCT	80	45
OT+MCT	13	11		OT+MCT	7	7		OT+MCT	27	22		OT+MCT	47	40
OT+MCT	24	15		OT+MCT	28	16		OT+MCT	37	22		OT+MCT	89	53
OT+MCT	26	19		OT+MCT	12	7		OT+MCT	37	27		OT+MCT	75	53
OT+MCT	21	12		OT+MCT	20	13		OT+MCT	42	28		OT+MCT	83	53
OT+MCT	27	12		OT+MCT	22	15		OT+MCT	51	32		OT+MCT	100	59
OT+MCT	28	18		OT+MCT	39	23		OT+MCT	61	30		OT+MCT	128	71
OT-only	19	19		OT-only	20	19		OT-only	35	32		OT-only	91	70
OT-only	16	27		OT-only	24	24		OT-only	21	34		OT-only	61	75
OT-only	20	11		OT-only	21	12		OT-only	48	37		OT-only	89	60
OT-only	34	10		OT-only	20	18		OT-only	47	38		OT-only	101	66
OT-only	14	13		OT-only	17	13		OT-only	37	29		OT-only	75	67
OT-only	17	18		OT-only	21	20		OT-only	35	24		OT-only	66	50
OT-only	36	26		OT-only	9	8		OT-only	35	39		OT-only	80	73
OT-only	16	11		OT-only	16	10		OT-only	33	23		OT-only	65	44
IMI
Interest/enjoyment	Baseline	Post		Perceived choice	Baseline	Post		Value/usefulness	Baseline	Post		IMI total	Baseline	Post
OT+MCT	34	31		OT+MCT	23	33		OT+MCT	47	41		OT+MCT	104	105
OT+MCT	28	29		OT+MCT	28	29		OT+MCT	28	28		OT+MCT	84	86
OT+MCT	42	48		OT+MCT	43	44		OT+MCT	49	49		OT+MCT	134	141
OT+MCT	20	25		OT+MCT	46	40		OT+MCT	30	28		OT+MCT	96	93
OT+MCT	43	41		OT+MCT	46	46		OT+MCT	28	31		OT+MCT	117	118
OT+MCT	34	39		OT+MCT	43	36		OT+MCT	47	49		OT+MCT	124	124
OT+MCT	21	26		OT+MCT	23	26		OT+MCT	30	38		OT+MCT	74	90
OT+MCT	45	37		OT+MCT	24	31		OT+MCT	49	48		OT+MCT	118	116
OT-only	24	27		OT-only	22	24		OT-only	26	37		OT-only	72	88
OT-only	49	49		OT-only	49	37		OT-only	49	49		OT-only	147	135
OT-only	16	21		OT-only	10	14		OT-only	20	21		OT-only	46	56
OT-only	38	30		OT-only	33	40		OT-only	35	27		OT-only	106	97
OT-only	40	42		OT-only	39	38		OT-only	42	42		OT-only	121	122
OT-only	23	22		OT-only	24	28		OT-only	28	27		OT-only	75	77
OT-only	31	39		OT-only	31	38		OT-only	31	33		OT-only	93	110
OT-only	26	28		OT-only	21	25		OT-only	24	32		OT-only	71	85
BCIS
Self-reflectiveness	Baseline	Post		Self-certainty	Baseline	Post		Composite index	Baseline	Post
OT+MCT	19	8		OT+MCT	15	8		OT+MCT	4	0
OT+MCT	7	13		OT+MCT	7	4		OT+MCT	0	9
OT+MCT	10	20		OT+MCT	5	5		OT+MCT	5	15
OT+MCT	14	14		OT+MCT	0	0		OT+MCT	14	14
OT+MCT	7	18		OT+MCT	13	14		OT+MCT	-5	4
OT+MCT	11	17		OT+MCT	6	6		OT+MCT	5	11
OT+MCT	15	21		OT+MCT	1	1		OT+MCT	14	20
OT+MCT	16	16		OT+MCT	8	5		OT+MCT	8	11
OT-only	13	17		OT-only	4	5		OT-only	11	12
OT-only	8	9		OT-only	7	5		OT-only	1	4
OT-only	15	18		OT-only	8	4		OT-only	7	14
OT-only	14	0		OT-only	3	0		OT-only	11	0
OT-only	12	12		OT-only	4	3		OT-only	8	9
OT-only	7	8		OT-only	6	6		OT-only	1	2
OT-only	1	16		OT-only	17	11		OT-only	-16	5
OT-only	9	10		OT-only	4	4		OT-only	5	6
